# Supplementary material for: Phytochemical Profile and Microbiological Activity of Some Plants Belonging to the Fabaceae Family
Source: Antibiotics (Basel). 2021 Jun 1;10(6):662. doi: 10.3390/antibiotics10060662 (PMC8227729; doi:10.3390/antibiotics10060662)
Supplement: Supplementary file 1 [file antibiotics-10-00662-s001.zip]

Archive with 1 entries (1 files):
- antibiotics-1203166-supplementary.pdf
